# Supplementary material for: nf-core/viralmetagenome: A novel pipeline for untargeted viral genome reconstruction
Source: Bioinformatics. 2026 Apr 29;42(5):btag187. doi: 10.1093/bioinformatics/btag187 (PMC13141149; doi:10.1093/bioinformatics/btag187)
Supplement: btag187_Supplementary_Data [file btag187_supplementary_data.zip]

Archive with 5 entries (5 files):
- supplementary-methods.pdf
- supplfig1.png
- supplfig2.png
- supplfig3.png
- supplfig4.png
